# Supplementary material for: Comparative genomic analysis of ten Elizabethkingia anophelis isolated from clinical patients in China
Source: Microbiol Spectr. 2024 Nov 29;13(1):e01780-24. doi: 10.1128/spectrum.01780-24 (PMC11705823; doi:10.1128/spectrum.01780-24)
Supplement: Table S5 — The YclQ-like proteins download from the NCBI database. [file spectrum.01780-24-s0007.xlsx]

## Sheet: Sheet1
TABLE 5 The YclQ-like proteins download from the NCBI database
YclQ-like protein accession nubber	Coverage	Identity	Strain	Sequence containg protein accession number	Source	Location	Year
HAV3048014.1	91	36.99	Acinetobacter baumannii 01ACRGN061	DADAFP010000008.1b	Human	Canada	2010
KCY52822.1	91	36.99	Acinetobacter baumannii 1288284	JMOF01000251.1	Human	USA	Missing
HAV5934696.1	91	36.99	Acinetobacter baumannii 13ARS_GMH0070	DADBIJ010000001.1b	Missingn	Missing	Missing
HDU7924647.1	91	36.99	Acinetobacter baumannii 1431	DAPFEN010000002.1b	Environment	India	2023
MDC5515351.1	91	37.33	Acinetobacter baumannii 15-220-51-2	JANJEC010000002.1b	Animal	Poland	2015
MDC5471351.1	91	36.99	Acinetobacter baumannii 15-7P653-1	JANJDY010000001.1b	Animal	Poland	2015
MDC5428606.1	91	36.99	Acinetobacter baumannii 15-932-2	JANJDQ010000001.1b	Animal	Poland	2015
MDC5415168.1	91	37.33	Acinetobacter baumannii 15-Eisch20-1	JANJDO010000003.1b	Animal	Poland	2015
MDC5314031.1	93	36.82	Acinetobacter baumannii 15-Geschum2	JAOXAH010000001.1b	Animal	Germany	2015
MDC5297310.1	91	37.33	Acinetobacter baumannii 15-Klo_5-1	JAOXAC010000001.1b	Animal	Poland	2015
HEE6541507.1	91	36.99	Acinetobacter baumannii 1605H31	DAQRNQ010000016.1b	Human	China	2016
MDC5317925.1	93	37.16	Acinetobacter baumannii 16-107-1	JAOWZH010000001.1b	Animal	Poland	2016
MDC5102452.1	91	36.99	Acinetobacter baumannii 16-Klo37-1	JANJCO010000001.1b	Animal	Poland	2016
MDC5062142.1	91	36.99	Acinetobacter baumannii 17-33P51T-1	JANJCA010000001.1b	Animal	Poland	2017
MDC4978608	91	36.99	Acinetobacter baumannii 17-VT4899T-2	JAOWXL010000004.1b	Animal	Poland	2017
MDC4805602.1	93	36.82	Acinetobacter baumannii 18-47P93L-1	JANJAX010000002.1b	Animal	Poland	2018
MDC4780181.1	91	37.33	Acinetobacter baumannii 18-48P53L-2	JAOWWK010000001.1b	Animal	Poland	2018
MDC4787269.1	91	36.99	Acinetobacter baumannii 18-48P53O-2	JANJAT010000001.1b	Animal	Poland	2018
MDC4738262.1	91	37.33	Acinetobacter baumannii 18-MOC94-2	JANJAK010000015.1b	Animal	Poland	2018
MDC4711129.1	91	36.99	Acinetobacter baumannii 18-Pos123-2	JANJAF010000001.1b	Animal	Poland	2018
MDC4689867.1	91	37.33	Acinetobacter baumannii 18-Pos43	JANJAB010000001.1b	Animal	Poland	2018
MDC4679178.1	91	36.99	Acinetobacter baumannii 18-Pos608	JANIZZ010000004.1b	Animal	Poland	2018
MDC4616186.1	93	37.16	Acinetobacter baumannii 19-64P02	JAOWVP010000043.1b	Animal	Poland	2019
MDC4560540.1	93	37.16	Acinetobacter baumannii 19-Pos168-2	JANIZJ010000001.1b	Animal	Poland	2019
MDC4495250.1	91	36.99	Acinetobacter baumannii 19-Spa315-2	JANIZA010000001.1b	Animal	Spain	2019
EKU2421997.1	91	37.33	Acinetobacter baumannii 2020JQ-00132	ABDVEL020000003.1b	Human	USA	2020
EKV1858831.1	90	37.76	Acinetobacter baumannii 2021JQ-00123	ABDEWE020000147.1	Human	USA	2021
EKU5927910.1	93	36.49	Acinetobacter baumannii 2022KU-00065	ABFSWZ020000013.1b	Human	usa	2022
ELS6315310.1	91	36.99	Acinetobacter baumannii 2023CB-00575	ABOJGW010000055.1	Human	USA	2023
ELB0236202.1	91	36.99	Acinetobacter baumannii 2023JQ-00223	ABLZSL010000072.1	Human	USA	2023
MCE6865615.1	91	36.99	Acinetobacter baumannii 21	JAHNCL010000016.1b	Human	China	2018
MCG6623708.1	91	36.99	Acinetobacter baumannii 7242	WJOB01000001.1b	Environment	India	2016
HCI3538278.1	91	37.33	Acinetobacter baumannii 98Q0E8	DAIHOL010000050.1b	Animal	Missing	2020
MBD0139257.1	91	36.99	Acinetobacter baumannii A31	JACSTL010000043.1	Human	Egypt	2010
MDN8286562.1	91	36.63	Acinetobacter baumannii AB131	JAUJIC010000022.1b	Human	Spain	2020
MDB0115931.1	91	36.99	Acinetobacter baumannii Ab5115	PGME01000075.1	Human	China	2011
MDA4882150.1	91	36.99	Acinetobacter baumannii AC2028	JAQIPM010000001.1b	Human	Malaysia	2020
HCW6593557.1	91	37.33	Acinetobacter baumannii ARLG-8332	DAKNBK010000014.1b	Human	China	2019
HCQ9884040.1	91	36.99	Acinetobacter baumannii DB039	DAJRHY010000001.1b	Missingn	Germany	Missing
HCJ6508756.1	91	36.99	Acinetobacter baumannii H6	DAILNV010000002.1b	Human	Kuwait	2015
HCA5014828.1	91	36.99	Acinetobacter baumannii IHIT35894	DAGXOT010000001.1b	Animal	USA	2014
HEN9550666.1	93	36.49	Acinetobacter baumannii LWGM-0072	DASODF010000002.1b	Environment	Germany	2019/2020
HEO1833464.1	91	36.99	Acinetobacter baumannii LWSS-3/4-18	DATNWB010000004.1b	Environment	Germany	2019
EHU1489272.1	93	36.82	Acinetobacter baumannii MRSN7301	AAYMWO020000002.1b	Human	USA	2004
EIB6868429.1	91	36.99	Acinetobacter baumannii MRSN920	AAYNTG020000062.1	Human	USA	2008
HAV5548290.1	90	38.11	Acinetobacter baumannii MSHR_A166	DADBEO010000017.1b	Human	Australia	2008
HAV5317738.1	91	36.99	Acinetobacter baumannii MSHR_A58	DADBCB010000024.1b	Human	Australia	1998
MDR8254284.1	91	36.99	Acinetobacter baumannii N10	VMAH01000002.1b	Human	China	2016
MDO7464940.1	93	36.49	Acinetobacter baumannii PUMA0093	JAUPJC010000002.1b	Missingn	Missing	2023
MDO7443563.1	91	36.99	Acinetobacter baumannii PUMA0099	JAUPIW010000002.1b	Missingn	Missing	2023
MDV7617301.1	91	36.99	Acinetobacter baumannii PUMA0144	JAWLZB010000001.1b	Missingn	Missing	2023
MDX7882897.1	91	36.99	Acinetobacter baumannii PUMA0215	JAXAFS010000001.1b	Missingn	Missing	2023
MDX7928694.1	93	37.16	Acinetobacter baumannii PUMA0218	JAXAFP010000001.1b	Missingn	Missing	2023
MDC4341214.1	91	37.33	Acinetobacter baumannii U17-HoPe-P2-1	JAOWUM010000002.1b	Environment	Germany	2017
MDC4262309.1	91	36.99	Acinetobacter baumannii U19-StiWa-S4-1	JANIXG010000001.1b	Environment	Germany	2019
MDC4255214.1	93	36.82	Acinetobacter baumannii U19-Zw-LK2-3	JANIXE010000035.1b	Environment	Germany	2019
MCT9383189.1	91	37.33	Acinetobacter baumannii WU_MDCI_Ab139	JAHPTD010000001.1b	Human	USA	2018
MCT9365797.1	93	36.49	Acinetobacter baumannii WU_MDCI_Ab189	JAHPUL010000002.1b	Human	USA	2018
APM50848.1	91	36.99	Acinetobacter baumannii XDR-BJ83	CP018421.1b	Human	China	2007
RQL51054.1	91	36.99	Acinetobacter baumannii YMC2009/2/B6756	MKHI01000028.1b	Human	South Korea	2010
RQL65377.1	91	36.99	Acinetobacter baumannii YMC2012/1/R79	MKHM01000077.1b	Human	South Korea	2012
EKX4342198.1	91	36.99	Acinetobacter baumannii 2021CK-00737	AAZMSW020000016.1b	Human	USA	2021
EKV2368452.1	91	37.33	Acinetobacter baumannii 2021CK-01459	ABDJSY020000001.1b	Human	USA	2021
WP_033847725.1	91	37.33	Acinetobacter sp. 826659	JFYD01000001.1b	Missingn	Missing	Missing
WP_213689456.1	91	37.33	Acinetobacter sp. BHS4	CP075323.1b	Environment	China	2020
WP_060464784.1	91	37.33	Acinetobacter sp. LMB-5	LRDR01000001.1b	Environment	China:	2014
WP_253611855.1	93	36.82	Acinetobacter sp. UC24323	JAHIBY010000002.1b	Human	Chile	2011
KIL76118.1	99	39.24	Bacillus badius DSM 30822	JXLO01000001.1b	Environment	Netherlands	2008
KIL79318.1	99	38.72	Bacillus badius MTCC 1458	JXLP01000003.1b	Environment	Missing	Missing
WP_098371509.1	90	42.25	Bacillus sp. AFS017274	NTTZ01000010.1b	Environment	USA	2014
WP_098995837.1	90	42.7	Bacillus sp. AFS037270	NUNF01000002.1b	Environment	USA	2014
MBB2479995.1	92	42.47	Bacillus sp. APMAM	JACJTZ010000012.1b	Environment	India	2018
USK28287.1	91	40.75	Bacillus sp. CMF21	CP085708.1b	Environment	China	2016
WP_098442582.1	93	39.38	Bacillus sp. es.036	PDIZ01000001.1b	Missingn	Missing	Missing
WP_049664542.1	90	41.61	Bacillus sp. FJAT-27231	LFZU01000001.1b	Environment	China	2014
WP_213096003.1	99	41.4	Bacillus sp. FJAT-49736	JAGYPI010000005.1b	Environment	China	2018
OHR68271.1	91	40.34	Bacillus sp. HMSC76G11	LTNF01000124.1b	Human	USA	2016
WP_286201334.1	90	41.55	Bacillus sp. ISL-4	JAGGQN010000014.1b	Environment	Chile	2017
WP_214724241.1	91	41.75	Bacillus sp. ISL-47	JAGGQS010000014.1b	Environment	Chile	2017
WP_101595721.1	92	42.28	Bacillus sp. M6-12	PGVF01000017.1b	Environment	USA	1974
WP_100532968.1	90	41.62	Bacillus sp. mrc49	PHNG01000730.1b	Environment	India	2013
WP_159781536.1	90	40.28	Bacillus sp. N1-1	CP046564.1b	Environment	China	2017
WP_120034540.1	93	40.13	Bacillus sp. PK3_68	NQYC01000001.1b	Environment	Pakistan	2015
MBO0997748.1	90	41.9	Bacillus sp. SD075	JADILK010000008.1b	Environment	USA	2015
WP_101585676.1	91	42.31	Bacillus sp. T33-2	PGVB01000061.1b	Environment	USA	1974
WP_101568117.1	91	42.13	Bacillus sp. UMB0893	PKLB01000006.1b	Human	Missing	2015
WP_026564640.1	97	39.23	Bacillus sp. UNC41MFS5	JMLP01000015.1b	Missingn	Missing	Missing
WP_307429740.1	91	40.75	Bacillus sp. V2I10	JAUSYV010000001.1b	Missingn	Missing	Missing
WP_101633500.1	93	39.67	Bacillus sp. V5-8f	PGUW01000006.1b	Environment	USA	1974
AIM16871.1	90	43.42	Bacillus sp. X1(2014)	CP008855.1b	Missingn	Missing	1982
HBN6720377.1	99	100	Elizabethkingia anophelis SZ27	DAFNOL010000006.1b	Human	China	2020
HBN6703701.1	90	99.64	Elizabethkingia anophelis SZ28	DAFNOH010000006.1b	Human	China	2020
HAY3551869.1	99	99.68	Elizabethkingia meningoseptica E4	DADKIY010000005.1b	Human	China	2018
MDR2222401.1	93	43.3	Flavobacteriaceae bacterium Pcu381_bin 47	JAITMD010000006.1	Animal	Cameroon	2017
MCM3110615.1	90	41.52	Lederbergia lenta 258.1A	JAMATI010000002.1	Environment	USA	2009
QJP86923.1	0.92	0.39	Bacillus subtilis 168	CP052842.1b	Missingn	Germany	2016
WP_106495007.1	91	42.91	Lentibacillus sp. Marseille-P4043	LT984884.1b	Environment	Missing	2018
MDM1501747.1	93	41.92	Myroides marinus 256-2	JACALA010000006.1	Animal	China	2019
SEI53775.1	93	41.92	Myroides marinus DSM 23048	FNYS01000001.1	Missingn	Missing	Missing
AJH16680.1	93	41.58	Myroides profundi D25	CP010817.1	Environment	China	2005
AJH16681.1	93	40.21	Myroides profundi D25	CP010817.1b	Environment	China	2005
SEQ77766.1	93	41.58	Myroides profundi DSM 19823	FOFY01000006.1	Missingn	Missing	Missing
AJA68211.1	93	41.58	Myroides sp. A21	CP010327.1b	Human	Germany	2011
MDR0194637.1	93	41.92	Myroides sp. Fux382_bin.37	JAIRVS010000120.1	Animal	Cameroon	2017
MDR0194721.1	99	39.87	Myroides sp. Fux382_bin.37	JAIRVS010000133.1	Animal	Cameroon	2017
WP_121964243.1	93	41.58	Myroides sp. N17-2	NSGJ01000002.1b	Environment	China	2015
WP_071307629.1	93	41.58	Myroides sp. ZB35	CP017769.1b	Environment	China	2012
WP_284015641.1	91	40.75	Metabacillus sp. CT-WN-B3	CP126116.1b	Environment	China	2020
WP_283877215.1	90	42.7	Neobacillus sp. SuZ13	CP126107.1b	Environment	China	Missing
MCK1994357.1	90	42.25	Peribacillus muralis Aquil_B3	JAKXEC010000005.1b	Environment	Italy	2019
RFU69038.1	92	40.69	Peribacillus saganii V47-23a	QVTE01000030.1b	Environment	USA	1975
KWW20765.1	90	41.55	Peribacillus simplex VanAntwerpen02	LNNH01000012.1b	Environment	USA	2015
WP_289336195.1	90	41.2	Peribacillus sp. NJ11	JAUCFO010000001.1b	Environment	China	2019
WP_289318271	90	40.85	Peribacillus sp. NJ4	JAUCFQ010000001.1b	Environment	China	Missing
WP_251477453.1	91	39.04	Planococcus sp. NCCP-2050	BRCX01000002.1b	Environment	Pakistan	2019
WP_146500857.1	91	38.62	Planomicrobium sp. CPCC 101110	VOHD01000009.1b	Environment	China	Missing
MDN5560513.1	92	38.36	Psychrobacter sp. 21_S35	JAKDID010000050.1b	Environment	Spain	2018
WP_193216799.1	92	38.01	Psychrobacter sp. FME60	JABUYU010000001.1b	Environment	France	2017
WP_060491125.1	92	38.01	Psychrobacter sp. P11F6	CM003594.1b	Environment	Norway	2009
WP_250955110.1a	90	36.49	Rhizobium sp. CG5	JABAEF010000003.1b	Environment	Germany	2012
WP_102028575.1	91	41.05	Salirhabdus sp. Marseille-P4669	OEQK01000006.1b	Environment	Missing	Missing
EEB5915283.1	91	36.99	Salmonella enterica VL-0618-3	AAPCIC010000219.1	Environment	Cambodia	2018
RST57964.1	90	42.25	Siminovitchia terrae LMG 29736	QYTW02000026.1b	Environment	China	2018
MBP3942648	92	51.88	Sphingobacteriaceae bacterium WQ 2009	JAGKSB010000003.1b	Animal	China	2019
RZF58030.1	92	39.04	Sphingobacterium corticibacterium 30C10-4-7	SGIT01000006.1b	Environment	China	2016
MBV2226168.1	92	38.83	Sphingobacterium mizutaii DF_7_2.41	JAHRWX010000006.1b	Environment	China	2020
MBL1407458.1	91	42.01	Sphingobacterium sp. C459-1	JAERTY010000001.1b	Animal	China	2019
WP_165307073.1	93	58.9	Sphingobacterium sp. DR205	CP049333.1b	Environment	South Korea	2018
WP_104382626.1	99	98.06	Sphingobacterium sp. HMA12	BEYR01000001.1b	Environment	Japan	2013
WP_293901669.1	99	98.06	Sphingobacterium sp. UBA5670	DIIM01000007.1b	Environment	USA	2017
WP_182983797.1	93	43.58	Sphingobacterium sp. UME9	LZZP01000013.1b	Environment	Portugal	2016
WP_268229938.1	90	40.28	Sphingobacterium sp. UT-1RO-CII-1	JAPPVJ010000003.1b	Environment	China	2021
HIX55818.1	92	40.89	Sphingobacterium stercoripullorum 1719	DXEZ01000349.1	Animal	Missing	Missing
WP_207151526.1	90	41.64	Sporosarcina sp. E16_8	JADPRZ010000023.1b	Environment	Antarctica	2015
WP_067407824.1	92	42.01	Sporosarcina sp. HYO08	LPUT01000027.1b	Environment	South Korea	2015
WP_285768295.1	93	40.53	Peribacillus sp. SI8-4	JASJOM010000008.1b	Environment	Thailand	2020
TDS13097.1	99	99.03	Sphingobacterium paludis CGMCC 1.12801	SNZV01000005.1b	Missing	Missing	Missing
MDY0395297.1	90	42.61	Virgibacillus halophilus 5B73C	JAWDIP010000003.1b	Environment	Japan	2008
	100	100	Elizabethkingia anophelis NT06	JBFMZT000000000b	Human	China	2023
a The strain used as outgroup	b The YclNOPQ proteins used to construct concatenated protein tree in these strains
